# Supplementary material for: Analysis of the Influence of Jaw Periosteal Cells on Macrophages Phenotype Using an Innovative Horizontal Coculture System
Source: Biomedicines. 2021 Nov 24;9(12):1753. doi: 10.3390/biomedicines9121753 (PMC8698728; doi:10.3390/biomedicines9121753)
Supplement: Supplementary file 1 [file biomedicines-09-01753-s001.zip]

Archive with 1 entries (1 files):
- biomedicines-1426210-supplementary.pdf
